# Supplementary material for: Efficient Photosensitizer Delivery by Neutrophils for Targeted Photodynamic Therapy of Glioblastoma
Source: Pharmaceuticals (Basel). 2025 Feb 19;18(2):276. doi: 10.3390/ph18020276 (PMC11859058; doi:10.3390/ph18020276)
Supplement: Supplementary file 1 [file pharmaceuticals-18-00276-s001.zip]

Archive with 1 entries (1 files):
- pharmaceuticals-3458731-SI.pdf
